# Supplementary material for: Systematic Comparison of Temperature Effects on Antibody Performance via Automated Image Analysis: A Key for Primary Ciliary Dyskinesia Diagnostic
Source: Cells. 2025 Aug 11;14(16):1236. doi: 10.3390/cells14161236 (PMC12384470; doi:10.3390/cells14161236)
Supplement: Supplementary file 1 [file cells-14-01236-s001.zip]

Archive with 1 entries (1 files):
- cells-3785937-supplementary_V3_clean.pdf
